# Supplementary material for: Radial Data Visualization-Based Step-by-Step Eliminative Algorithm to Predict Colorectal Cancer Patients’ Response to FOLFOX Therapy
Source: Int J Mol Sci. 2024 Nov 12;25(22):12149. doi: 10.3390/ijms252212149 (PMC11595261; doi:10.3390/ijms252212149)
Supplement: Supplementary file 1 [file ijms-25-12149-s001.zip]

Archive with 1 entries (1 files):
- ijms-3237165-supplementary.pdf
